# Supplementary material for: Tissue Fillers for the Nasolabial Fold Area: A Systematic Review and Meta-Analysis of Randomized Clinical Trials
Source: Aesthetic Plast Surg. 2021 Jul 13;45(5):2300–16. doi: 10.1007/s00266-021-02439-5 (PMC8481177; doi:10.1007/s00266-021-02439-5)
Supplement: Supplementary file 3 — Supplementary file3 (XLSX 16 KB) [file 266_2021_2439_MOESM3_ESM.xlsx]

## Sheet: Arkusz1
Publication year	First author	Title	sequence generation	allocation concealment	blinding of participants and personnel	blinding of outcome assesment	incomplete outcome data	selective reporting	other	Overall risk of bias
2012	Ahn	Clinical comparison of two hyaluronic acid-derived fillers inthe treatment of nasolabial folds: Mesoglow and IALSystem	unclear	low	high	low	low	low	low	high
2018	Baumann	Comparison of Hyaluronic Acid Gel With (HARDL) andWithout Lidocaine (HAJUP) in the Treatment ofModerate-To-Severe Nasolabial Folds: A Randomized,Evaluator-Blinded Study	unclear	low	high	low	low	low	low	high
2007	Beer	A Randomized, Evaluator-Blinded Comparison of Efficacy ofHyaluronic Acid Gel and Avian-Sourced Hylan B Plus Gel forCorrection of Nasolabial Folds	unclear	low	high	low	high	low	low	high
2010	Brandt	A Lidocaine-Containing Formulation of Large-Gel ParticleHyaluronic Acid Alleviates Pain	unclear	low	low	low	low	low	low	low
2013	Buntrock	Efficacy, Safety, and Patient Satisfaction of a MonophasicCohesive Polydensified Matrix Versus a Biphasic NonanimalStabilized Hyaluronic Acid Filler After Single Injection inNasolabial Folds	unclear	high	high	low	low	low	low	high
2005	Carruthers	Randomized, Double-Blind Comparison of the Efficacy of TwoHyaluronic Acid Derivatives, Restylane Perlane and Hylaform,in the Treatment of Nasolabial Folds	unclear	low	low	low	high	low	low	high
2015	Choi	The Efficacy and Safety of Lidocaine-Containing Hyaluronic AcidDermal Filler for Treatment of Nasolabial Folds: A Multicenter,Randomized Clinical Study	unclear	unclear	high	low	low	low	low	high
2009	Dover	Review of the Efficacy, Durability, and Safety Data of TwoNonanimal Stabilized Hyaluronic Acid Fillers from aProspective, Randomized, Comparative, Multicenter Study	unclear	unclear	unclear	high	low	low	low	high
2018	Fagien	Hyaluronic Acid Gel With (HARRL) and Without Lidocaine(HAJU) for the Treatment of Moderate-to-SevereNasolabial Folds: A Randomized, Evaluator-Blinded,Phase III Study	unclear	high	high	low	low	low	low	high
2019	Fino	Randomized Double-Blind Controlled Study on the Safety and Efficacy of a Novel Injectable Cross-linked Hyaluronic Gel for the Correction of Moderate-to-Severe Nasolabial Wrinkles	unclear	unclear	unclear	high	low	low	low	high
2015	Galadari	A randomized, prospective, blinded, split-face, single-center studycomparing polycaprolactone to hyaluronic acid for treatment ofnasolabial folds	unclear	unclear	unclear	high	low	low	low	high
2018	Gold	A multicenter, double-blinded, randomized, split-face study of the safety and efficacy of a novel hyaluronic acid gel for the correction of nasolabial folds	unclear	unclear	unclear	low	low	low	low	high
2009	Grimes	Safety and effectiveness of hyaluronic acid fillers in skin of color	unclear	unclear	unclear	low	low	low	low	high
2010	Heden	Injection of stabilized hyaluronic acid-based gel of non-animal origin for the correction of nasolabial folds: Comparison with and without lidocaine	unclear	unclear	unclear	unclear	high	low	low	high
2018	Hong	Randomized, Patient/Evaluator-Blinded, Intraindividual Comparison Study to Evaluate the Efficacy and Safety of a Novel Hyaluronic Acid Dermal Filler in the Treatment of Nasolabial Folds	low	unclear	high	low	high	low	low	high
2017	Hu	Comparative study of autologous fat vs hyaluronic acid incorrection of the nasolabial folds	low	unclear	high	high	low	low	low	high
2014	Hyun	Efficacy and safety of injection with poly-L-lactic acid compared with hyaluronic acid for correction of nasolabial old: a randomized, evaluator-blinded, comparative study	low	unclear	high	low	low	high	high	high
2016	Joo	A Randomized Clinical Trial to Evaluate the Efficacy and Safety of Lidocaine-Containing Monophasic Hyaluronic Acid Filler for Nasolabial Folds	unclear	low	high	low	low	low	low	high
2016	Kim	A Randomized, Evaluator-Blinded, Split-Face Comparison Study of the Efficacy and Safety of a Novel Mannitol Containing Monophasic Hyaluronic Acid Dermal Filler for the Treatment of Moderate to Severe Nasolabial Folds	unclear	unclear	high	low	low	high	low	high
2014	Lee	Efficacy and Safety of Porcine Collagen Filler for Nasolabial Fold Correction in Asians: A Prospective Multicenter, 12 Months Follow-up Study	low	unclear	high	low	low	low	low	high
2009	Levy	A split-face comparison of a new hyaluronic acid facial filler containing pre-incorporated lidocaine versus a tandard hyaluronic acid facial fi ller in the treatment of naso-labial folds	unclear	unclear	high	low	high	high	low	high
2005	Lindqvist	A Randomized, Evaluator-Blind, Multicenter Comparison of the Efficacy and Tolerability of Perlane versus Zyplast in the Correction of Nasolabial Folds		unclear	unclear	high	low	low	high	high
2007	Lupo	Effectiveness of Juve´derm Ultra Plus Dermal Filler in the Treatment of Severe Nasolabial Folds	unclear	unclear	high	low	low	high	low	high
2010	Marmur	Controlled, Randomized Study of Pain Levels in Subjects Treated with Calcium Hydroxylapatite Premixed with Lidocaine for Correction of Nasolabial Folds	unclear	unclear	high	low	low	low	low	high
2007	Moers-Capri	Calcium Hydroxylapatite versus Nonanimal Stabilized Hyaluronic Acid for the Correction of Nasolabial Folds: A 12-Month, Multicenter, Prospective, Randomized, Controlled, Split-Face Trial	unclear	unclear	unclear	low	high	high	low	high
2018	Monheit	Safety and Effectiveness of the Hyaluronic Acid Dermal Filler VYC-17.5L for Nasolabial Folds: Results of a Randomized, Controlled Study	unclear	unclear	high	low	low	low	low	high
2010	Monheit	Reduced Pain with Use of Proprietary Hyaluronic Acid with Lidocaine for Correction of Nasolabial Folds: A Patient Blinded, Prospective, Randomized Controlled Trial	unclear	unclear	high	low	low	high	low	high
2010	Monheit	Novel Hyaluronic Acid Dermal Filler: Dermal Gel Extra Physical Properties and Clinical Outcomes	unclear	unclear	high	low	low	low	low	high
2014	Moon	Comparative study of the effectiveness and safety of porcine and bovine atelocollagen in Asian nasolabial fold correction	unclear	unclear	unclear	low	high	high	low	high
2007	Narins	A Randomized, Multicenter Study of the Safety and Efficacy of Dermicol-P35 and Non–Animal-Stabilized Hyaluronic Acid Gel for the Correction of Nasolabial Folds	unclear	unclear	low	low	low	low	low	high
2010	Narins	Nonanimal Sourced Hyaluronic Acid–Based Dermal Filler Using a Cohesive Polydensified Matrix Technology is Superior to Bovine Collagen in the Correction of Moderate to Severe Nasolabial Folds: Results from a 6-Month, Randomized, Blinded, Controlled, Multicenter Study	unclear	unclear	high	low	low	low	low	high
2011	Nast	Efficacy and Durability of Two Hyaluronic Acid–Based Fillers in the Correction of Nasolabial Folds: Results of a prospective, Randomized, Double-Blind, Actively Controlled Clinical Pilot Study	low	low	high	low	high	low	low	high
2009	Onesti	Assessment of a New Hyaluronic Acid Filler. Double-blind, Randomized, Comparative Study between Puragen and Captique in the Treatment of Nasolabial Folds	unclear	unclear	low	low	low	low	high	high
2015	Pak	A phase III, randomized, multi-center, double-masked, matched-pairs, active-controlled trial to compare the efficacy and safety between neuramis deep and restylane in the correction of nasolabial folds	unclear	unclear	high	low	high	low	low	high
2011	Park	Combined Treatment with a Nonablative Infrared Device and Hyaluronic Acid Filler Does Not Have Enhanced Efficacy in Treating Nasolabial Fold Wrinkles	unclear	unclear	unclear	low	low	high	high	high
2015	Park	A Multicenter, Randomized, Double-Blind Clinical Study to Evaluate the Efficacy and Safety of PP-501-B in correction of Nasolabial Folds	low	unclear	low	low	low	low	low	low
2010	Prager	A prospective, rater-blind, randomized comparison of the effectivness and tolerability of Beloreto Besic versus Restylane for correction of nasolabia folds	unclear	unclear	low	low	low	low	high	high
2012	Prager	A Prospective, Split-Face, Randomized, Comparative Study of Safety and 12-Month Longevity of Three Formulations of Hyaluronic Acid Dermal Filler for Treatment of Nasolabial Folds	unclear	unclear	unclear	low	low	high	low	high
2014	Rhee	Efficacy and safety of a new monophasic hyaluronic acid filler in the correction of nasolabial folds: a randomized, evaluator-blinded, split-face study	unclear	unclear	low	low	low	high	low	high
2011	Rzany	Efficacy and safety of a new hyaluronic acid dermal filler in the treatment of moderate nasolabial folds: 6-month interim results of a randomized, evaluator-blinded, intra-individual comparison study	unclear	unclear	high	low	low	low	high	high
2017	Rzany	An 18-Month Follow-up, Randomized Comparison of Effectiveness and Safety of Two Hyaluronic Acid Fillers for Treatment of Moderate Nasolabial Folds	unclear	low	high	low	low	high	low	high
2016	Schachter	Calcium Hydroxylapatite with integral lidocaine provides improves pain control for the correction of nasolabial folds	unclear	unclear	low	low	high	high	high	high
2011	Sharma	Comparative study of a new dermal filler Uma Jeunesse and Juvederm	unclear	unclear	unclear	unclear	high	high	high	high
2018	Sharma	Comparative Study of UMA Jeunesse Classic and UMA Jeunesse Ultra	unclear	low	unclear	unclear	low	low	low	high
2007	Smith	A Randomized, Bilateral, Prospective Comparison of Calcium Hydroxylapatite Microspheres versus Human-Based Collagen for the Correction of Nasolabial Folds	unclear	unclear	high	low	high	high	high	high
2017	Suh	A multicenter, randomized, double-blind clinical study to evaluate the efficacy and safety of a new monophasic hyaluronic acid filler with lidocaine 0.3% in the correction of nasolabial fold	unclear	unclear	low	low	low	low	low	high
2010	Taylor	Efficacy of Variable-Particle Hyaluronic Acid Dermal Fillers inPatients with Skin of Color: A Randomized, Evaluator-BlindedComparative Trial	unclear	unclear	high	low	high	high	low	high
2010	Weiss	Randomized, Double-Blind, Split-Face Study ofSmall-Gel-Particle Hyaluronic Acid with and withoutLidocaine During Correction of Nasolabial Folds	high	low	low	low	low	low	high	high
2016	Wu	Safety and Effectiveness of Hyaluronic Acid Injectable Gel in Correcting Moderate Nasolabial Folds in Chinese Subjects	unclear	unclear	high	low	low	low	high	high
2016	Wu	Clinical comparison between two hyaluronic acid-derived fillersin the treatment of nasolabial folds in Chinese subjects: BioHyaluxversus Restylane	low	low	low	low	low	low	high	high
2016	Zhou	A Randomized Clinical Trial of Comparing Monophasic Monodensified and Biphasic Nonanimal Stabilized Hyaluronic Acid Dermal Fillers in Treatment of Asian Nasolabial Folds	unclear	unclear	low	low	low	high	low	high
